# Supplementary material for: An outbreak of tuberculosis due to Mycobacterium bovis infection in a pack of English Foxhounds (2016–2017)
Source: Transbound Emerg Dis. 2018 Jul 30;65(6):1872–84. doi: 10.1111/tbed.12969 (PMC6282731; doi:10.1111/tbed.12969)
Supplement: Supplementary file 1 [file TBED-65-1872-s001.xlsx]

## Sheet: Supplementary Data 1
Test Number	OD value for media (negative) control	OD value for PMA/Ca (positive) control	OD value for PPDA condition	OD value for PPDB condition	OD value for ESAT-6/CFP-10 condition	Interpretation
1	0.05	3.41	-0.09	0.1	0	Positive
2	0.09	2.11	0.03	0.05	0.29	Positive
3	0.12	0.65	0.17	0.13	0.13	Fail
4	0.01	3.99	0.06	0.36	0.36	Positive
5	0.03	4.11	0.48	1.62	0.96	Positive
6	0.09	2.59	0.23	0.69	0	Positive
7	0.01	3.73	0.05	0.3	0.77	Positive
8	0.2	3.05	-0.07	0.05	0.03	Negative
9	0.03	4.06	0.15	0.61	1.18	Positive
10	0.03	2.69	0.03	0.07	0	Negative
11	0.11	0.25	0.07	0.09	0.07	Fail
12	0.09	2.87	0.02	0	0	Positive
13	0.06	3.88	0.2	0.52	0.63	Positive
14	0.07	2.27	0.06	0.16	0	Positive
15	0.08	2.27	0.05	0.06	0.08	Negative
16	0.04	0.2	0.01	0	0.05	Fail
17	0.3	3.51	0.45	0.3	0.5	Positive
18	0.18	2.8	0.13	0.13	0.23	Positive
19	0.01	4.25	0.17	0.44	2.24	Positive
20	0.03	4.05	0.06	0.03	0	Negative
21	0.09	2.11	0.03	0.05	0.29	Positive
22	0.13	1.79	0.1	0.1	0.1	Negative
23	0.32	2.8	0	0.1	0.09	Positive
24	0.07	3.16	0.08	0.14	0	Positive
25	0.08	3.34	0.06	0.21	0.03	Positive
26	0.08	3.94	0.05	0.45	0.06	Positive
27	0.1	2.84	0.5	1.5	0.8	Positive
28	0.16	3.35	0.03	0.04	0.07	Negative
29	0.04	3.65	1.4	1.68	1.89	Positive
30	0.14	3.5	0.36	0.71	2.56	Positive
31	0.05	2.76	0.08	0.14	0.24	Positive
32	0.15	2.18	0	0.12	0	Negative
33	0.3	3.02	0.12	0.04	0	Negative
34	0.25	3.03	0.01	0.04	0	Negative
35	0.12	3.29	0.05	0.81	0.71	Positive
36	0.08	1.99	0.01	0	0	Negative
37	0.02	3.05	0	0.25	0.21	Positive
38	0.07	3.33	0.06	0.07	0	Negative
39	0.18	2.8	0.13	0.13	0.23	Positive
40	0.07	2.48	0.01	0.03	0.08	Positive
41	0.25	1.34	0.03	0	0.18	Negative
42	0.12	4	0	0.01	0.01	Negative
43	0.04	0.71	0.04	0	0.03	Fail
44	0.08	0.26	0.05	0	0	Fail
45	0.05	4.62	0	0.51	0.21	Positive
46	0.09	2.18	0.06	0.08	0.14	Positive
47	0.06185	4.5064	0.0724	0.0369	-0.0163	Negative
48	0.00655	4.16617	0.0168	0.00545	0.4007	Positive
49	0.1578	4.3203	0.0258	-0.17685	0.0798	Negative
50	0.2565	4.4712	0.00205	0.0381	-0.0066	Negative
51	0.0505	0.78535	0.0065	-0.19695	0.4612	Positive
52	0.0637	2.00295	0.0296	-0.05255	-0.0315	Negative
53	0.0755	2.22145	0.06015	0.0221	0.02245	Negative
54	0.0167	4.59775	0.00945	-0.0287	-0.01115	Negative
55	0.13185	0.6488	0.00845	0.0442	-0.0037	Negative
56	-0.009	2.01055	-0.00785	-0.0016	-0.0117	Negative
57	-0.00325	2.27405	-0.01185	-0.00665	-0.01125	Negative
58	0.0056	4.5137	0.00265	0.07975	-0.0037	Negative
59	0.00915	2.4414	-0.0224	-0.02505	-0.01535	Negative
60	0.02295	4.4238	0.0145	-0.014	-0.0068	Negative
61	0.0036	2.52135	-0.00215	0.01605	-0.01215	Negative
62	0.8167	3.9088	0.1754	0.29475	0.07225	Negative
63	-0.002	3.34355	0.0019	0.0038	-0.24695	Negative
64	0.01685	4.61125	0.01265	0.02215	0.00715	Negative
65	0.05505	3.90805	0.01355	0.10315	-0.00625	Positive
66	0.0087	4.102	0.44175	1.2531	0.2647	Positive
67	0.0143	4.28415	0.1866	1.0486	0.1321	Positive
68	0.02255	4.2272	0.00755	0.1229	0.02395	Positive
69	0.03485	4.23885	0.0293	0.182	-0.0007	Positive
70	0.0207	4.095	0.1198	1.31635	1.6984	Positive
71	1.1889	3.4311	0.2036	1.17925	1.0543	Fail
72	0.03395	3.15665	0.06645	0.2885	0.1045	Positive
73	-0.0052	0.85775	-0.00695	-0.0131	-0.0075	Negative
74	0.9664	3.54525	0.00435	-0.00515	0	Negative
75	0.0164	3.65885	0.02675	0.03595	0.0186	Negative
76	0.00595	4.72885	0.1019	0.1122	0.00215	Positive
77	0.009	4.29785	0.0096	0.94835	0.00935	Positive
78	0.66365	3.97935	0.00855	0.01055	0.00545	Negative
79	0.02175	4.16295	0.0221	0.21595	0.0238	Positive
80	0.0222	4.14875	-0.3403	0.02105	0.0004	Negative
81	-0.0595	4.42115	-0.0709	-0.075	-0.172	Negative
82	0.01365	4.1884	0.01085	-0.13253	0.0176	Negative
83	0.0753	2.72805	-0.046	-0.04175	-0.0492	Negative
84	-0.0552	4.441	-0.06325	-0.08195	-0.0703	Negative
85	0.08225	4.49365	0.1395	-0.03215	-0.04175	Fail
86	0.00175	4.4205	-0.02435	-0.05285	-0.0612	Negative
87	0.09475	4.63585	-0.00645	-0.0225	-0.04375	Negative
88	0.10525	4.50955	0.02555	-0.0286	-0.0313	Negative
89	0.0433	4.38855	0.00975	0.00715	-0.00845	Negative
90	0.15375	1.10735	0.09475	0.08905	0.0461	Negative
91	0.20135	2.3491	0.0821	0.1017	0.11665	Negative
92	0.3897	3.47715	0.1645	0.13165	0.1262	Negative
93	0.25895	0.61715	0.0823	0.31225	0.16875	Positive
94	0.49	2.0504	0.0868	0.09485	0.07465	Negative
95	0.13895	0.8604	0.0979	0.0897	0.07545	Negative
96	0.33505	1.785	0.08295	0.1068	0.0578	Negative
97	0.1152	1.85305	0.1387	0.16795	0.1149	Positive
98	0.19154	2.98115	0.1289	0.12915	0.10395	Negative
99	0.13735	3.37225	0.08645	0.116	0.10955	Negative
100	0.13695	2.9748	0.0765	0.19505	0.1489	Positive
101	0.1083	3.13025	0.1098	1.1816	0.4774	Positive
102	0.17945	2.5876	0.15945	0.71015	0.4944	Positive
103	0.1578	1.17035	0.07325	0.12675	0.05905	Negative
104	0.26125	4.07215	0.1121	0.26795	0.31245	Positive
105	0.1667	4.0128	0.11495	0.19025	0.2503	Positive
106	0.201523	3.99735	0.1427	0.0549	0.1383	Negative
107	0.1658	3.43	0.14335	0.2475	0.13725	Positive
108	0.26175	4.12625	0.1345	0.1622	0.1389	Negative
109	0.20525	4.41505	0.3885	1.43675	0.41245	Positive
110	0.16425	3.90909	0.20365	0.93855	1.58825	Positive
111	0.1643	3.7963	0.1446	0.2793	0.1771	Positive
112	0.14125	3.67885	0.3973	0.41575	0.21115	Positive
113	0.19235	4.1449	0.2177	1.36755	0.5665	Positive
114	0.2011	3.618	0.19545	0.100693	0.05105	Negative
115	0.13425	3.19325	0.3121	1.50635	0.3299	Positive
116	0.12825	2.8352	0.09125	0.0859	0.102	Negative
117	0.13435	1.95475	0.246	0.1554	0.09815	Positive
118	0.15445	2.56045	0.00385	0.1624	0.10615	Positive
119	0.24485	3.14595	0.19195	0.1598	0.15445	Negative
120	0.126	2.54065	0.113	0.17865	0.12585	Positive
121	0.3173	2.87285	0.11595	0.08835	0.09265	Negative
122	0.31715	3.37575	0.17585	0.17065	0.3678	Positive
123	0.1521	2.407	0.12925	0.13925	0.09265	Negative
124	0.151	2.29645	-0.164464	0.2025	0.3654	Positive
125	0.2988	3.38295	0.19205	-0.05125	-0.065	Negative
126	0.23085	2.9837	0.14395	0.1467	0.1246	Negative
127	0.14885	3.1628	0.16545	0.1016	0.11175	Positive
128	0.12085	0.081	0.0874	0.07185	0.10055	Fail
129	0.1619	1.7353	0.0529	0.1533	0.1228	Negative
130	0.31235	1.4323	0.122167	0.1787	0.1476	Negative
131	0.1733	2.10185	0.1853	0.2729	0.13615	Positive
132	0.5048	2.45185	0.13575	0.12465	0.1353	Negative
133	0.23775	3.0423	0.18565	0.16985	0.1208	Negative
134	0.16015	0.9145	0.0932	0.11575	0.0827	Negative
135	0.1523	0.56965	0.0993	0.1211	0.0888	Negative
136	0.2033	1.4995	0.0608	0.1	0.1048	Negative
137	0.138	0.24765	0.10195	0.07935	0.10285	Negative
138	0.1041	1.07285	0.28005	0.6302	0.12895	Positive
139	0.23785	4.47945	0.13165	0.15655	0.1503	Negative
140	0.65725	3.44795	0.2534	0.7033	0.2193	Positive
141	0.153	2.6128	0.1696	0.8935	0.2185	Positive
142	0.1488	2.5873	0.34055	0.5614	0.07675	Positive
143	0.37325	1.8039	0.1583	0.19285	0.11935	Negative
144	0.27465	4.5031	0.9989	2.786	1.57825	Positive
145	0.1947	1.83195	0.178	0.5152	0.1243	Positive
146	0.3875	2.6222	0.42355	1.0647	0.01555	Positive
147	0.3391	3.60135	0.24435	0.1943	0.21185	Negative
148	0.3458	4.0374	0.2196	0.77875	0.2001	Positive
149	0.59655	3.4122	0.15765	0.1646	0.23185	Negative
150	0.24675	3.9133	0.6669	1.14965	0.2588	Positive
151	0.25275	1.468	0.27265	0.21415	0.1747	Positive
152	0.2732	2.80355	0.1969	0.7375	0.4471	Positive
153	0.2756	3.1501	0.20475	0.25435	0.08275	Negative
154	0.4316	0.8239	0.0873	0.1072	0.17135	Negative
155	0.44465	2.65435	0.216	0.31205	0.154	Negative
156	0.2661	3.55625	0.44765	0.963	0.53005	Positive
157	0.4957	3.0503	0.147	0.1045	0.04015	Negative
158	0.21645	2.61255	0.2046	0.27755	0.12405	Positive
159	0.2725	2.8885	0.1486	0.18245	0.18215	Negative
160	0.313	2.82455	0.2825	0.69745	0.3325	Positive
161	0.43735	1.47695	0.0215	0.12375	0.16325	Negative
162	0.14385	0.23235	0.07615	0.0559	0.0606	Negative
163	0.079	2.16865	0.10385	0.12745	0.07825	Positive
164	0.09335	2.7368	0.1929	0.8797	0.1368	Positive
165	0.10095	3.47985	0.10595	0.0814	0.06485	Positive
166	0.2181	2.501	0.0525	-0.08438	0.0369	Negative
167	0.26915	2.6507	0.0777	0.1192	0.1113	Negative
168	0.1745	3.48985	0.8098	0.7311	0.2463	Positive
169	0.1079	2.3518	0.0995	0.1039	0.0829	Negative
170	0.08885	2.6017	-0.03445	0.08645	0.06915	Negative
171	0.06895	2.5446	0.0699	0.0876	0.07475	Positive
172	0.0975	2.6559	0.0502	0.0665	-0.008785	Negative
