# Supplementary material for: An outbreak of tuberculosis due to Mycobacterium bovis infection in a pack of English Foxhounds (2016–2017)
Source: Transbound Emerg Dis. 2018 Jul 30;65(6):1872–84. doi: 10.1111/tbed.12969 (PMC6282731; doi:10.1111/tbed.12969)
Supplement: Supplementary file 2 [file TBED-65-1872-s002.xlsx]

## Sheet: Supplementary Data 2
Serology results of ChembioDPP VetTB Assay
Test Number	MPB83 (Visible Assessment)	MPB83 (RLU)	ESAT-6/CFP-10 (Visual Assessment)	ESAT-6/CFP-10 (RLU)
1	Negative	8.01	Negative	0
2	Negative	1.31	Negative	0
3	Negative	2.04	Negative	0
4	Negative	0	Negative	0
5	Negative	3.51	Negative	0
6	Visible positive	127	Negative	0
7	Negative	0	Negative	0
8	Negative	2.43	Negative	0
9	Negative	0	Negative	0
10	Negative	1.22	Negative	0.9
11	Negative	0	Negative	0
12	Negative	0	Visible positive	88.75
13	Negative	0	Negative	0
14	Negative	0	Negative	0
15	Intermediate	73.62	Negative	0
16	Negative	0	Negative	0
17	Negative	0	Negative	0
18	Negative	0	Negative	0
19	Negative	0	Negative	0
20	Negative	0	Negative	0
21	Negative	0	Negative	0
22	Negative	0	Negative	0
23	Negative	1.54	Negative	0
24	Negative	15.56	Negative	0.65
25	Negative	0	Intermediate	18.54
26	Negative	0	Negative	0
27	Visible positive	389.21	Negative	0
28	Negative	0	Negative	0
29	Negative	0.89	Negative	0
30	Visible positive	297.47	Negative	3.46
31	Negative	5.79	Negative	0
32	Negative	8.59	Negative	0
33	Negative	0	Negative	0
34	Negative	6.79	Negative	0
35	Negative	0	Negative	0
36	Negative	9.42	Negative	0
37	Negative	0	Negative	0
38	Negative	0	Negative	0
39	Negative	0	Negative	0
40	Visible positive	146.04	Negative	0
41	Negative	0.7	Negative	0
42	Negative	1.23	Negative	0
43	Negative	1.59	Negative	0
44	Negative	11.31	Negative	0
45	Negative	0	Negative	0
46	Negativeative	12.71	Negativeative	0.93
47	Negativeative	0	Negativeative	0
48	Negativeative	0	Negativeative	0
49	Negativeative	17.72	Negativeative	0
50	Negativeative	0.6	Negativeative	0
51	Negativeative	0	Negativeative	3.69
52	Negativeative	0	Negativeative	0
53	Visible positive	124.43	Negativeative	0
54	Negativeative	0	Negativeative	0
55	Negativeative	16.33	Negativeative	0
56	Negativeative	0	Negativeative	0
57	Negativeative	17	Negativeative	0
58	Negativeative	0	Negativeative	0
59	Negativeative	0	Negativeative	0
60	Negativeative	11.73	Negativeative	0
61	Negativeative	0	Negativeative	0
62	Negativeative	21.97	Negativeative	0
63	Negativeative	0	Intermediate	34.66
64	Negativeative	6.61	Negativeative	0
65	Negativeative	9.07	Negativeative	0
66	Negativeative	5.04	Negativeative	0
67	Negativeative	0.98	Negativeative	0
68	Negativeative	5.33	Negativeative	0
69	Negativeative	10.51	Negativeative	0
70	Intermediate	58.72	Negativeative	2.32
71	Negativeative	12.14	Negativeative	0
72	Negativeative	7.78	Negativeative	0
73	Negativeative	6.86	Negativeative	0
74	Negativeative	0.71	Negativeative	0
75	Negativeative	0	Negativeative	3.9
76	Negativeative	2.05	Negativeative	0
77	Negativeative	1.16	Negativeative	0
78	Negativeative	9.58	Negativeative	0
79	Negativeative	1.93	Negativeative	0
80	Negativeative	0.9	Negativeative	0
81	Negativeative	0	Negativeative	0
82	Negativeative	0.23	Negativeative	0
83	Negativeative	10.54	Visible positive	113.65
84	Negativeative	13.82	Negativeative	0
85	Negativeative	20.39	Negativeative	0
86	Negativeative	6.13	Negativeative	0
87	Negativeative	21.99	Negativeative	0
88	Negativeative	0	Negativeative	0
89	Negativeative	0	Negativeative	0
90	Negativeative	3.22	Negativeative	0
91	Negativeative	14.56	Negativeative	0
92	Negativeative	0	Negativeative	0
93	Negativeative	0	Negativeative	0
94	Negativeative	0	Negativeative	0
95	Negativeative	4.63	Negativeative	4.07
96	Negativeative	2.15	Intermediate	10.64
97	Negativeative	6.28	Negativeative	0
98	Negativeative	0	Negativeative	0
99	Negativeative	2.68	Negativeative	0
100	Negativeative	0	Negativeative	0
101	Negativeative	20.84	Negativeative	0
102	Negativeative	0	Negativeative	0
103	Negativeative	17.41	Negativeative	0
104	Negativeative	0	Negativeative	0
105	Negativeative	2.16	Intermediate	8.94
106	Negativeative	0	Negativeative	0
107	Visible positive	4169.89	Negativeative	0
108	Negativeative	0	Negativeative	0
109	Negativeative	0	Negativeative	0
110	Negativeative	1.66	Negativeative	0
111	Negativeative	0	Intermediate	14.36
112	Negativeative	0	Negativeative	0
113	Negativeative	0	Negativeative	0
114	Negativeative	0	Negativeative	0
115	Negativeative	6.45	Negativeative	0
116	Negativeative	20.97	Negativeative	0
117	Negativeative	8.53	Negativeative	0
118	Negativeative	6.43	Negativeative	0
119	Visible positive	905.4	Negativeative	0
120	Negativeative	0	Negativeative	0
121	Negativeative	0	Negativeative	0
122	Negativeative	0	Negativeative	0
123	Negativeative	0	Intermediate	13.78
124	Negativeative	0	Negativeative	0
125	Negativeative	0	Negativeative	2.83
126	Negativeative	0	Intermediate	27.02
127	Negativeative	0	Negativeative	0
128	Negativeative	2.29	Negativeative	0
129	Negativeative	0	Negativeative	1.53
130	Negativeative	0	Negativeative	0
131	Negativeative	0	Negativeative	0
132	Negativeative	14.72	Negativeative	0
133	Negativeative	0.83	Negativeative	0
134	Negativeative	0	Negativeative	0
135	Negativeative	0	Negativeative	0
136	Negativeative	0	Negativeative	0
137	Negativeative	6.53	Negativeative	0
138	Negativeative	12.78	Negativeative	0
139	Negativeative	4.67	Negativeative	4.39
140	Negativeative	6.93	Negativeative	0
141	Negativeative	7.88	Negativeative	0
142	Negativeative	0	Negativeative	0
143	Negativeative	0	Negativeative	0
144	Negativeative	0	Negativeative	0
145	Negativeative	9.27	Negativeative	0
146	Negativeative	0	Negativeative	0
147	Negativeative	0	Negativeative	0
148	Negativeative	0	Negativeative	0
149	Negativeative	0	Negativeative	0
150	Negativeative	0	Negativeative	0
151	Negativeative	0	Negativeative	0
152	Negativeative	0	Negativeative	0
153	Negativeative	0	Negativeative	0
154	Negativeative	0	Negativeative	0
155	Negativeative	0	Negativeative	0
156	Negativeative	0	Negativeative	0
157	Visible positive	115.53	Negativeative	0
158	Negativeative	0	Negativeative	0
159	Visible positive	286.51	Negativeative	2.85
160	Negativeative	0	Negativeative	0
161	Negativeative	8.89	Negativeative	0
162	Negativeative	0	Negativeative	0
163	Negativeative	0.82	Negativeative	0
164	Negativeative	0	Negativeative	0
165	Negativeative	0	Negativeative	0
166	Negativeative	0	Negativeative	0
167	Negativeative	0	Negativeative	0
168	Negativeative	0	Negativeative	0
169	Negativeative	0	Negativeative	0
170	Negativeative	0	Negativeative	0
